# Supplementary material for: Encoding of Arousal and Physical Characteristics in Audible and Ultrasonic Vocalizations of Mongolian Gerbil Pups Testing Common Rules for Mammals
Source: Animals (Basel). 2023 Aug 8;13(16):2553. doi: 10.3390/ani13162553 (PMC10451175; doi:10.3390/ani13162553)
Supplement: Supplementary file 1 [file animals-13-02553-s001.zip]

Archive with 1 entries (1 files):
- animals-2521336-supplementary.pdf
